# Supplementary material for: Genotype→Phenotype Concordance and Ct-Informed Predictive Rules for Antimicrobial Resistance in Adult Patients with Complicated Urinary Tract Infections: Clinical and Stewardship Implications from the NCT06996301 Trial
Source: Diagnostics (Basel). 2025 Nov 21;15(23):2945. doi: 10.3390/diagnostics15232945 (PMC12691348; doi:10.3390/diagnostics15232945)
Supplement: Supplementary file 1 [file diagnostics-15-02945-s001.zip]

Archive with 4 entries (4 files):
- Culture Report Sample.pdf
- PCR Report Sample.pdf
- Urine Culture.pdf
- UTI Panel_merged.pdf
